# Supplementary material for: Trends in DTP3 Vaccination in Asia (2012–2023)
Source: Vaccines (Basel). 2025 Aug 19;13(8):877. doi: 10.3390/vaccines13080877 (PMC12389890; doi:10.3390/vaccines13080877)
Supplement: Supplementary file 1 [file vaccines-13-00877-s001.zip]

Archive with 2 entries (2 files):
- Table S1 Jointpoints  Countries close to the pandemic.pdf
- Table S2 Jointpoints  Regions close to the pandemic.pdf
